# Supplementary material for: VS-FPM: Large-Format, Label-Free Virtual Histopathology Microscopy
Source: BME Front. 2025 Dec 2;6:0206. doi: 10.34133/bmef.0206 (PMC12669476; doi:10.34133/bmef.0206)
Supplement: Supplementary 1 — Figs. S1 to S5 [file bmef.0206.f1.zip]

Archive with 6 entries (6 files):
- FigS1.png
- FigS2.png
- FigS3.png
- FigS4.png
- FigS5.png
- SUPPLEMENTARY MATERIALS.docx
